# Supplementary material for: Microbiome profiling and Actinomycetes isolation from tropical marine sponges
Source: AIMS Microbiol. 2025 Mar 3;11(1):182–205. doi: 10.3934/microbiol.2025010 (PMC11950688; doi:10.3934/microbiol.2025010)
Supplement: Supplementary file 2 [file microbiol-11-01-010-s002.xlsx]

## Sheet: Table S2
index	PF01	PF02	PF03	PF04	PF05
d__Archaea;p__Crenarchaeota;c__Nitrososphaeria;o__Nitrosopumilales;f__Nitrosopumilaceae;g__Candidatus_Nitrosopumilus	44	0	0	101	47
d__Bacteria;p__Acidobacteriota;c__Acidobacteriae;o__PAUC26f;f__PAUC26f;g__PAUC26f	159	97	20	0	93
d__Bacteria;p__Acidobacteriota;c__Subgroup_11;o__Subgroup_11;f__Subgroup_11;g__Subgroup_11	74	143	18	0	8
d__Bacteria;p__Acidobacteriota;c__Thermoanaerobaculia;o__Thermoanaerobaculales;f__Thermoanaerobaculaceae;g__Subgroup_10	43	5551	490	16	2070
d__Bacteria;p__Acidobacteriota;c__Vicinamibacteria;o__Subgroup_9;f__Subgroup_9;g__Subgroup_9	943	853	75	46	166
d__Bacteria;p__Acidobacteriota;c__Vicinamibacteria;o__Vicinamibacterales;f__uncultured;g__uncultured	154	52	0	0	0
d__Bacteria;p__Actinobacteriota;c__Acidimicrobiia;o__Actinomarinales;f__uncultured;g__uncultured	801	986	2057	8	1055
d__Bacteria;p__Actinobacteriota;c__Acidimicrobiia;o__Microtrichales;f__Ilumatobacteraceae;g__uncultured	0	103	0	0	0
d__Bacteria;p__Actinobacteriota;c__Acidimicrobiia;o__Microtrichales;f__Microtrichaceae;g__Sva0996_marine_group	4385	1606	267	49	6460
d__Bacteria;p__Actinobacteriota;c__Acidimicrobiia;o__Microtrichales;f__Microtrichaceae;g__uncultured	0	0	0	40	0
d__Bacteria;p__Actinobacteriota;c__Actinobacteria;o__Bifidobacteriales;f__Bifidobacteriaceae;g__Bifidobacterium	17	0	12	0	0
d__Bacteria;p__Actinobacteriota;c__Actinobacteria;o__Micromonosporales;f__Micromonosporaceae;g__Micromonospora	29	0	0	0	0
d__Bacteria;p__Actinobacteriota;c__Actinobacteria;o__PeM15;f__PeM15;g__PeM15	7	89	203	321	92
d__Bacteria;p__Actinobacteriota;c__Actinobacteria;o__Propionibacteriales;f__Propionibacteriaceae;g__uncultured	0	10	88	113	33
d__Bacteria;p__Actinobacteriota;c__Coriobacteriia;o__Coriobacteriales;f__Coriobacteriaceae;g__Collinsella	13	372	0	43	0
d__Bacteria;p__Actinobacteriota;c__Thermoleophilia;o__Gaiellales;f__uncultured;g__uncultured	3	28	101	98	26
d__Bacteria;p__AncK6;c__AncK6;o__AncK6;f__AncK6;g__AncK6	23	40	44	0	23
d__Bacteria;p__Bacteroidota;c__Bacteroidia;o__Bacteroidales;f__Bacteroidaceae;g__Bacteroides	5	265	0	0	0
d__Bacteria;p__Bacteroidota;c__Bacteroidia;o__Cytophagales;f__Cyclobacteriaceae;g__Cyclobacteriaceae	0	82	0	0	0
d__Bacteria;p__Bacteroidota;c__Bacteroidia;o__Flavobacteriales;f__Flavobacteriaceae;g__NS4_marine_group	2	105	6	0	1
d__Bacteria;p__Bacteroidota;c__Bacteroidia;o__Flavobacteriales;f__Flavobacteriaceae;g__NS5_marine_group	0	58	0	0	0
d__Bacteria;p__Bacteroidota;c__Rhodothermia;o__Rhodothermales;f__Rhodothermaceae;g__uncultured	807	293	204	0	7085
d__Bacteria;p__Bdellovibrionota;c__Bdellovibrionia;o__Bdellovibrionales;f__Bdellovibrionaceae;g__Bdellovibrio	0	0	0	75	0
d__Bacteria;p__Bdellovibrionota;c__Oligoflexia;o__0319-6G20;f__0319-6G20;g__0319-6G20	0	0	0	51	0
d__Bacteria;p__Chloroflexi;c__Anaerolineae;o__Caldilineales;f__Caldilineaceae;g__uncultured	4334	208	536	0	479
d__Bacteria;p__Chloroflexi;c__Anaerolineae;o__SBR1031;f__A4b;g__A4b	58	50	32	0	73
d__Bacteria;p__Chloroflexi;c__Dehalococcoidia;o__S085;f__S085;g__S085	1034	138	0	0	50
d__Bacteria;p__Chloroflexi;c__Dehalococcoidia;o__SAR202_clade;f__SAR202_clade;g__SAR202_clade	3173	2588	73	40	347
d__Bacteria;p__Chloroflexi;c__JG30-KF-CM66;o__JG30-KF-CM66;f__JG30-KF-CM66;g__JG30-KF-CM66	1009	136	39	8	77
d__Bacteria;p__Chloroflexi;c__KD4-96;o__KD4-96;f__KD4-96;g__KD4-96	0	0	0	25	0
d__Bacteria;p__Chloroflexi;c__TK17;o__TK17;f__TK17;g__TK17	94	255	0	2	39
d__Bacteria;p__Chloroflexi;c__TK30;o__TK30;f__TK30;g__TK30	171	844	9	11	457
d__Bacteria;p__Cyanobacteria;c__Cyanobacteriia;o__Cyanobacteriales;f__Xenococcaceae;g__Pleurocapsa_PCC-7319	0	0	0	152	0
d__Bacteria;p__Cyanobacteria;c__Cyanobacteriia;o__Cyanobacteriales;f__Xenococcaceae;g__uncultured	0	0	0	81	0
d__Bacteria;p__Cyanobacteria;c__Cyanobacteriia;o__Synechococcales;f__Cyanobiaceae;__	57	78	729	1110	287
d__Bacteria;p__Cyanobacteria;c__Cyanobacteriia;o__Synechococcales;f__Cyanobiaceae;g__Cyanobium_PCC-6307	706	548	8497	14976	2110
d__Bacteria;p__Cyanobacteria;c__Cyanobacteriia;o__Synechococcales;f__Cyanobiaceae;g__Synechococcus_CC9902	219	396	4458	5583	1774
d__Bacteria;p__Cyanobacteria;c__Vampirivibrionia;o__Vampirovibrionales;f__Vampirovibrionales;g__Vampirovibrionales	0	137	5	0	0
d__Bacteria;p__Dadabacteria;c__Dadabacteriia;o__Dadabacteriales;f__Dadabacteriales;g__Dadabacteriales	3549	326	4235	10	1258
d__Bacteria;p__Dependentiae;c__Babeliae;o__Babeliales;f__Babeliales;g__Babeliales	0	62	2	0	0
d__Bacteria;p__Desulfobacterota;c__uncultured;o__uncultured;f__uncultured;g__uncultured	1	12	0	28	0
d__Bacteria;p__Fibrobacterota;c__Fibrobacteria;o__Fibrobacterales;f__Fibrobacteraceae;g__uncultured	0	95	0	0	0
d__Bacteria;p__Firmicutes;c__Bacilli;__;__;__	0	0	0	27	0
d__Bacteria;p__Firmicutes;c__Bacilli;o__Bacillales;f__Bacillaceae;g__Bacillus	0	0	0	21	0
d__Bacteria;p__Firmicutes;c__Bacilli;o__Lactobacillales;f__Lactobacillaceae;g__Lactobacillus	0	259	0	0	0
d__Bacteria;p__Firmicutes;c__Bacilli;o__Lactobacillales;f__Streptococcaceae;g__Streptococcus	4	178	0	0	0
d__Bacteria;p__Firmicutes;c__Bacilli;o__Staphylococcales;f__Staphylococcaceae;g__Staphylococcus	0	293	0	0	0
d__Bacteria;p__Firmicutes;c__Clostridia;o__Clostridiales;f__Clostridiaceae;g__uncultured	0	162	0	43	0
d__Bacteria;p__Firmicutes;c__Clostridia;o__Lachnospirales;f__Lachnospiraceae;g__[Eubacterium]_hallii_group	0	447	0	0	0
d__Bacteria;p__Firmicutes;c__Clostridia;o__Lachnospirales;f__Lachnospiraceae;g__[Ruminococcus]_gnavus_group	0	173	0	0	0
d__Bacteria;p__Firmicutes;c__Clostridia;o__Lachnospirales;f__Lachnospiraceae;g__Blautia	35	226	0	0	0
d__Bacteria;p__Firmicutes;c__Clostridia;o__Lachnospirales;f__Lachnospiraceae;g__Roseburia	0	225	0	0	0
d__Bacteria;p__Firmicutes;c__Clostridia;o__Oscillospirales;f__Butyricicoccaceae;g__Butyricicoccus	0	293	0	0	0
d__Bacteria;p__Firmicutes;c__Clostridia;o__Peptostreptococcales-Tissierellales;f__Caminicellaceae;g__Paramaledivibacter	0	513	0	0	0
d__Bacteria;p__Firmicutes;c__Clostridia;o__Peptostreptococcales-Tissierellales;f__Peptostreptococcaceae;g__Clostridioides	5	271	0	0	0
d__Bacteria;p__Firmicutes;c__Negativicutes;o__Veillonellales-Selenomonadales;f__Veillonellaceae;g__Dialister	0	279	0	0	0
d__Bacteria;p__Firmicutes;c__Negativicutes;o__Veillonellales-Selenomonadales;f__Veillonellaceae;g__Megasphaera	3	200	0	0	0
d__Bacteria;p__Gemmatimonadota;c__BD2-11_terrestrial_group;o__BD2-11_terrestrial_group;f__BD2-11_terrestrial_group;g__BD2-11_terrestrial_group	1004	113	562	0	1008
d__Bacteria;p__Gemmatimonadota;c__PAUC43f_marine_benthic_group;o__PAUC43f_marine_benthic_group;f__PAUC43f_marine_benthic_group;g__PAUC43f_marine_benthic_group	94	0	479	0	57
d__Bacteria;p__Halanaerobiaeota;c__Halanaerobiia;o__Halanaerobiales;f__Halobacteroidaceae;g__uncultured	0	0	50	0	0
d__Bacteria;p__Myxococcota;c__bacteriap25;o__bacteriap25;f__bacteriap25;g__bacteriap25	16	0	2	0	38
d__Bacteria;p__Nitrospinota;c__P9X2b3D02;o__P9X2b3D02;f__P9X2b3D02;g__P9X2b3D02	18	2	0	0	0
d__Bacteria;p__Nitrospirota;c__Nitrospiria;o__Nitrospirales;f__Nitrospiraceae;g__Nitrospira	52	8	56	4	8
d__Bacteria;p__Patescibacteria;c__Parcubacteria;__;__;__	0	73	29	0	0
d__Bacteria;p__Patescibacteria;c__Saccharimonadia;o__Saccharimonadales;f__Saccharimonadales;g__Saccharimonadales	128	180	0	0	0
d__Bacteria;p__Planctomycetota;c__BD7-11;o__BD7-11;f__BD7-11;g__BD7-11	0	84	0	38	0
d__Bacteria;p__Planctomycetota;c__Phycisphaerae;o__Phycisphaerales;f__Phycisphaeraceae;g__Urania-1B-19_marine_sediment_group	0	107	0	0	0
d__Bacteria;p__Planctomycetota;c__Planctomycetes;o__Pirellulales;f__Pirellulaceae;g__Blastopirellula	14	174	128	299	58
d__Bacteria;p__Planctomycetota;c__Planctomycetes;o__Pirellulales;f__Pirellulaceae;g__Bythopirellula	0	0	0	24	0
d__Bacteria;p__Planctomycetota;c__Planctomycetes;o__Pirellulales;f__Pirellulaceae;g__Pir4_lineage	0	93	0	0	0
d__Bacteria;p__Planctomycetota;c__Planctomycetes;o__Pirellulales;f__Pirellulaceae;g__Pirellula	0	0	10	12	0
d__Bacteria;p__Planctomycetota;c__Planctomycetes;o__Pirellulales;f__Pirellulaceae;g__Rhodopirellula	0	72	5	0	0
d__Bacteria;p__Planctomycetota;c__Planctomycetes;o__Pirellulales;f__Pirellulaceae;g__uncultured	41	203	299	1442	43
d__Bacteria;p__Planctomycetota;c__Planctomycetes;o__Planctomycetales;f__Gimesiaceae;g__Gimesia	0	0	32	0	0
d__Bacteria;p__Planctomycetota;c__Planctomycetes;o__Planctomycetales;f__Gimesiaceae;g__uncultured	0	0	7	50	0
d__Bacteria;p__Planctomycetota;c__Planctomycetes;o__Planctomycetales;f__Rubinisphaeraceae;g__Planctomicrobium	0	0	49	3	0
d__Bacteria;p__Planctomycetota;c__Planctomycetes;o__Planctomycetales;f__Rubinisphaeraceae;g__SH-PL14	0	63	20	42	0
d__Bacteria;p__Planctomycetota;c__Planctomycetes;o__Planctomycetales;f__Rubinisphaeraceae;g__uncultured	0	67	15	57	0
d__Bacteria;p__Proteobacteria;c__Alphaproteobacteria;__;__;__	179	0	4	926	0
d__Bacteria;p__Proteobacteria;c__Alphaproteobacteria;o__AT-s3-44;f__AT-s3-44;g__AT-s3-44	317	0	0	0	0
d__Bacteria;p__Proteobacteria;c__Alphaproteobacteria;o__Caulobacterales;f__Hyphomonadaceae;g__uncultured	0	0	0	182	0
d__Bacteria;p__Proteobacteria;c__Alphaproteobacteria;o__Defluviicoccales;f__uncultured;g__uncultured	299	56	8	6	9
d__Bacteria;p__Proteobacteria;c__Alphaproteobacteria;o__Kiloniellales;f__Kiloniellaceae;g__Tistlia	0	142	0	0	0
d__Bacteria;p__Proteobacteria;c__Alphaproteobacteria;o__Parvibaculales;f__PS1_clade;g__PS1_clade	0	0	0	28	0
d__Bacteria;p__Proteobacteria;c__Alphaproteobacteria;o__Puniceispirillales;f__EF100-94H03;g__EF100-94H03	150	0	0	4	0
d__Bacteria;p__Proteobacteria;c__Alphaproteobacteria;o__Rhizobiales;f__Rhizobiaceae;__	0	0	77	58	0
d__Bacteria;p__Proteobacteria;c__Alphaproteobacteria;o__Rhizobiales;f__Stappiaceae;g__Pseudovibrio	0	0	501	0	0
d__Bacteria;p__Proteobacteria;c__Alphaproteobacteria;o__Rhodobacterales;f__Rhodobacteraceae;__	0	0	0	63	0
d__Bacteria;p__Proteobacteria;c__Alphaproteobacteria;o__Rhodobacterales;f__Rhodobacteraceae;g__Ruegeria	44	129	188	67	5
d__Bacteria;p__Proteobacteria;c__Alphaproteobacteria;o__Rhodospirillales;f__Magnetospiraceae;g__uncultured	19	168	7	0	5
d__Bacteria;p__Proteobacteria;c__Alphaproteobacteria;o__Sphingomonadales;f__Sphingomonadaceae;__	0	59	0	0	0
d__Bacteria;p__Proteobacteria;c__Alphaproteobacteria;o__Sphingomonadales;f__Sphingomonadaceae;g__Erythrobacter	0	69	0	0	0
d__Bacteria;p__Proteobacteria;c__Alphaproteobacteria;o__Thalassobaculales;f__uncultured;g__uncultured	0	67	1	0	0
d__Bacteria;p__Proteobacteria;c__Gammaproteobacteria;__;__;__	0	100	0	0	0
d__Bacteria;p__Proteobacteria;c__Gammaproteobacteria;o__Burkholderiales;f__EC94;g__EC94	0	211	0	0	0
d__Bacteria;p__Proteobacteria;c__Gammaproteobacteria;o__Cellvibrionales;__;__	57	0	0	0	0
d__Bacteria;p__Proteobacteria;c__Gammaproteobacteria;o__Enterobacterales;f__Enterobacteriaceae;__	0	144	0	0	0
d__Bacteria;p__Proteobacteria;c__Gammaproteobacteria;o__EPR3968-O8a-Bc78;f__EPR3968-O8a-Bc78;g__EPR3968-O8a-Bc78	148	248	27	8	294
d__Bacteria;p__Proteobacteria;c__Gammaproteobacteria;o__HOC36;f__HOC36;g__HOC36	0	0	439	0	295
d__Bacteria;p__Proteobacteria;c__Gammaproteobacteria;o__JTB23;f__JTB23;g__JTB23	369	0	128	0	123
d__Bacteria;p__Proteobacteria;c__Gammaproteobacteria;o__KI89A_clade;f__KI89A_clade;g__KI89A_clade	371	163	104	12	103
d__Bacteria;p__Proteobacteria;c__Gammaproteobacteria;o__Oceanospirillales;f__Pseudohongiellaceae;g__Pseudohongiella	0	254	0	7	0
d__Bacteria;p__Proteobacteria;c__Gammaproteobacteria;o__pItb-vmat-80;f__pItb-vmat-80;g__pItb-vmat-80	80	73	10	0	24
d__Bacteria;p__Proteobacteria;c__Gammaproteobacteria;o__SAR86_clade;f__SAR86_clade;g__SAR86_clade	10	0	0	22	0
d__Bacteria;p__Proteobacteria;c__Gammaproteobacteria;o__Steroidobacterales;f__Woeseiaceae;g__JTB255_marine_benthic_group	952	1257	1120	20	373
d__Bacteria;p__Proteobacteria;c__Gammaproteobacteria;o__UBA10353_marine_group;f__UBA10353_marine_group;g__UBA10353_marine_group	44	0	0	0	2
d__Bacteria;p__SAR324_clade(Marine_group_B);c__SAR324_clade(Marine_group_B);o__SAR324_clade(Marine_group_B);f__SAR324_clade(Marine_group_B);g__SAR324_clade(Marine_group_B)	0	62	0	0	0
d__Bacteria;p__Schekmanbacteria;c__Schekmanbacteria;o__Schekmanbacteria;f__Schekmanbacteria;g__Schekmanbacteria	26	0	0	0	0
d__Bacteria;p__Spirochaetota;c__Spirochaetia;o__Spirochaetales;f__Spirochaetaceae;g__uncultured	0	1840	0	0	0
d__Bacteria;p__Verrucomicrobiota;c__Chlamydiae;o__Chlamydiales;__;__	0	0	1	60	0
d__Bacteria;p__Verrucomicrobiota;c__Chlamydiae;o__Chlamydiales;f__Chlamydiaceae;g__uncultured	0	44	0	9	0
d__Bacteria;p__Verrucomicrobiota;c__Verrucomicrobiae;o__Opitutales;f__Puniceicoccaceae;g__Cerasicoccus	168	0	3	0	6
d__Bacteria;p__Verrucomicrobiota;c__Verrucomicrobiae;o__Verrucomicrobiales;f__Akkermansiaceae;g__Akkermansia	0	55	0	0	0
d__Bacteria;p__Verrucomicrobiota;c__Verrucomicrobiae;o__Verrucomicrobiales;f__Rubritaleaceae;g__Persicirhabdus	0	56	0	40	0
